# Supplementary material for: Autumn leaf color brightness of Japanese alpine vegetation is projected to decrease under future climate change
Source: Sci Rep. 2025 Aug 8;15:29064. doi: 10.1038/s41598-025-14547-2 (PMC12334716; doi:10.1038/s41598-025-14547-2)
Supplement: Supplementary file 1 — Supplementary Material 1 [file 41598_2025_14547_MOESM1_ESM.csv]

Site	Year	AOI	Color	Peak_VARI	Gup	Temp_7	Temp_8	Tmax_7	Tmax_8	Tmin_7	Tmin_8	GSR_7	GSR_8	Prec_7	Prec_8	Sun_7	Sun_8	MSD	The column names are following Supplementary Table S1.
ASH	2016	1	red	0.553560861	175	12.305	14.405	22.705	25.405	0.705	1.705	525.67897	477.10656	122	312.5	175.2	193.8	129
ASH	2016	2	red	0.486950172	175	12.305	14.405	22.705	25.405	0.705	1.705	525.67897	477.10656	122	312.5	175.2	193.8	129
ASH	2016	3	red	0.470425042	170	12.305	14.405	22.705	25.405	0.705	1.705	525.67897	477.10656	122	312.5	175.2	193.8	129
ASH	2016	4	red	0.305686978	171	12.305	14.405	22.705	25.405	0.705	1.705	525.67897	477.10656	122	312.5	175.2	193.8	129
ASH	2016	5	red	0.703829319	184	12.305	14.405	22.705	25.405	0.705	1.705	525.67897	477.10656	122	312.5	175.2	193.8	129
ASH	2016	6	red	0.429460982	176	12.305	14.405	22.705	25.405	0.705	1.705	525.67897	477.10656	122	312.5	175.2	193.8	129
ASH	2016	7	red	0.292937759	181	12.305	14.405	22.705	25.405	0.705	1.705	525.67897	477.10656	122	312.5	175.2	193.8	129
ASH	2016	8	red	0.224553581	172	12.305	14.405	22.705	25.405	0.705	1.705	525.67897	477.10656	122	312.5	175.2	193.8	129
ASH	2016	9	red	0.204819205	182	12.305	14.405	22.705	25.405	0.705	1.705	525.67897	477.10656	122	312.5	175.2	193.8	129
ASH	2016	10	red	0.144119705	184	12.305	14.405	22.705	25.405	0.705	1.705	525.67897	477.10656	122	312.5	175.2	193.8	129
ASH	2017	1	red	0.911024951	186	14.405	12.005	25.205	22.405	5.905	2.205	511.2572	438.72894	106	98.5	173	122.2	155
ASH	2017	2	red	1.018367997	186	14.405	12.005	25.205	22.405	5.905	2.205	511.2572	438.72894	106	98.5	173	122.2	155
ASH	2017	3	red	0.891486322	181	14.405	12.005	25.205	22.405	5.905	2.205	511.2572	438.72894	106	98.5	173	122.2	155
ASH	2017	4	red	0.69914811	186	14.405	12.005	25.205	22.405	5.905	2.205	511.2572	438.72894	106	98.5	173	122.2	155
ASH	2017	5	red	0.948250436	184	14.405	12.005	25.205	22.405	5.905	2.205	511.2572	438.72894	106	98.5	173	122.2	155
ASH	2017	6	red	0.735962911	185	14.405	12.005	25.205	22.405	5.905	2.205	511.2572	438.72894	106	98.5	173	122.2	155
ASH	2017	7	red	0.602707084	189	14.405	12.005	25.205	22.405	5.905	2.205	511.2572	438.72894	106	98.5	173	122.2	155
ASH	2017	8	red	0.768562159	185	14.405	12.005	25.205	22.405	5.905	2.205	511.2572	438.72894	106	98.5	173	122.2	155
ASH	2017	9	red	0.6164658	188	14.405	12.005	25.205	22.405	5.905	2.205	511.2572	438.72894	106	98.5	173	122.2	155
ASH	2017	10	red	0.5475873	190	14.405	12.005	25.205	22.405	5.905	2.205	511.2572	438.72894	106	98.5	173	122.2	155
ASH	2018	1	red	0.202220922	174	13.305	11.505	26.905	21.505	0.005	1.505	492.71119	390.52738	361.5	242	164	114.2	146
ASH	2018	2	red	0.165248864	170	13.305	11.505	26.905	21.505	0.005	1.505	492.71119	390.52738	361.5	242	164	114.2	146
ASH	2018	3	red	0.133882788	166	13.305	11.505	26.905	21.505	0.005	1.505	492.71119	390.52738	361.5	242	164	114.2	146
ASH	2018	4	red	0.235853279	174	13.305	11.505	26.905	21.505	0.005	1.505	492.71119	390.52738	361.5	242	164	114.2	146
ASH	2018	5	red	0.442779025	188	13.305	11.505	26.905	21.505	0.005	1.505	492.71119	390.52738	361.5	242	164	114.2	146
ASH	2018	6	red	0.297074174	174	13.305	11.505	26.905	21.505	0.005	1.505	492.71119	390.52738	361.5	242	164	114.2	146
ASH	2018	7	red	0.173156329	177	13.305	11.505	26.905	21.505	0.005	1.505	492.71119	390.52738	361.5	242	164	114.2	146
ASH	2018	8	red	0.272758714	181	13.305	11.505	26.905	21.505	0.005	1.505	492.71119	390.52738	361.5	242	164	114.2	146
ASH	2018	9	red	0.128922533	185	13.305	11.505	26.905	21.505	0.005	1.505	492.71119	390.52738	361.5	242	164	114.2	146
ASH	2018	10	red	0.106529869	184	13.305	11.505	26.905	21.505	0.005	1.505	492.71119	390.52738	361.5	242	164	114.2	146
ASH	2019	1	red	0.349967952	177	13.505	12.805	23.305	25.405	4.605	4.105	465.1279481	419.3625071	49	187	128	145.5	129
ASH	2019	2	red	0.43712238	176	13.505	12.805	23.305	25.405	4.605	4.105	465.1279481	419.3625071	49	187	128	145.5	129
ASH	2019	3	red	0.238798616	165	13.505	12.805	23.305	25.405	4.605	4.105	465.1279481	419.3625071	49	187	128	145.5	129
ASH	2019	4	red	0.183079505	177	13.505	12.805	23.305	25.405	4.605	4.105	465.1279481	419.3625071	49	187	128	145.5	129
ASH	2019	5	red	0.336532815	179	13.505	12.805	23.305	25.405	4.605	4.105	465.1279481	419.3625071	49	187	128	145.5	129
ASH	2019	6	red	0.286583408	174	13.505	12.805	23.305	25.405	4.605	4.105	465.1279481	419.3625071	49	187	128	145.5	129
ASH	2019	7	red	0.208957268	182	13.505	12.805	23.305	25.405	4.605	4.105	465.1279481	419.3625071	49	187	128	145.5	129
ASH	2019	8	red	0.326681609	177	13.505	12.805	23.305	25.405	4.605	4.105	465.1279481	419.3625071	49	187	128	145.5	129
ASH	2019	9	red	0.274037892	180	13.505	12.805	23.305	25.405	4.605	4.105	465.1279481	419.3625071	49	187	128	145.5	129
ASH	2019	10	red	0.219472998	180	13.505	12.805	23.305	25.405	4.605	4.105	465.1279481	419.3625071	49	187	128	145.5	129
ASH	2020	1	red	0.250494453	178	12.805	14.005	22.805	26.105	3.905	0.605	567.2084026	442.8479525	88.5	153	203.4	159.2	122
ASH	2020	2	red	0.209531322	178	12.805	14.005	22.805	26.105	3.905	0.605	567.2084026	442.8479525	88.5	153	203.4	159.2	122
ASH	2020	3	red	0.215899202	175	12.805	14.005	22.805	26.105	3.905	0.605	567.2084026	442.8479525	88.5	153	203.4	159.2	122
ASH	2020	4	red	0.190825619	176	12.805	14.005	22.805	26.105	3.905	0.605	567.2084026	442.8479525	88.5	153	203.4	159.2	122
ASH	2020	5	red	0.534864677	179	12.805	14.005	22.805	26.105	3.905	0.605	567.2084026	442.8479525	88.5	153	203.4	159.2	122
ASH	2020	6	red	0.22155915	174	12.805	14.005	22.805	26.105	3.905	0.605	567.2084026	442.8479525	88.5	153	203.4	159.2	122
ASH	2020	7	red	0.270419154	181	12.805	14.005	22.805	26.105	3.905	0.605	567.2084026	442.8479525	88.5	153	203.4	159.2	122
ASH	2020	8	red	0.186436422	176	12.805	14.005	22.805	26.105	3.905	0.605	567.2084026	442.8479525	88.5	153	203.4	159.2	122
ASH	2020	9	red	0.154094835	181	12.805	14.005	22.805	26.105	3.905	0.605	567.2084026	442.8479525	88.5	153	203.4	159.2	122
ASH	2020	10	red	0.192554287	182	12.805	14.005	22.805	26.105	3.905	0.605	567.2084026	442.8479525	88.5	153	203.4	159.2	122
GOK	2012	1	red	0.563575373	206.0411313	11.3627957	12.49061828	18.0175	17.2175	6.8175	7.5175	522.77826	570.46804	566.5	171.5	162.7666667	230.1666667	57
GOK	2012	2	red	0.662239164	207.7303415	11.3077957	12.43561828	17.9625	17.1625	6.7625	7.4625	522.77826	570.46804	566.5	171.5	162.7666667	230.1666667	57
GOK	2012	3	red	0.460016998	207.0964374	11.0602957	12.18811828	17.715	16.915	6.515	7.215	522.77826	570.46804	566.5	171.5	162.7666667	230.1666667	57
GOK	2012	4	red	0.455590437	205.7190114	10.8952957	12.02311828	17.55	16.75	6.35	7.05	522.77826	570.46804	566.5	171.5	162.7666667	230.1666667	57
GOK	2012	5	red	0.338341197	187.4300129	10.6202957	11.74811828	17.275	16.475	6.075	6.775	522.77826	570.46804	566.5	171.5	162.7666667	230.1666667	57
GOK	2012	6	yellow	0.1931785	198.6503863	11.3352957	12.46311828	17.99	17.19	6.79	7.49	522.77826	570.46804	566.5	171.5	162.7666667	230.1666667	57
GOK	2012	7	yellow	0.2277871	200.8170081	11.2802957	12.40811828	17.935	17.135	6.735	7.435	522.77826	570.46804	566.5	171.5	162.7666667	230.1666667	57
GOK	2012	8	yellow	0.2427672	177.001237	11.1152957	12.24311828	17.77	16.97	6.57	7.27	522.77826	570.46804	566.5	171.5	162.7666667	230.1666667	57
GOK	2012	9	yellow	0.1739405	195.9503432	10.8402957	11.96811828	17.495	16.695	6.295	6.995	522.77826	570.46804	566.5	171.5	162.7666667	230.1666667	57
GOK	2012	10	yellow	0.1708588	197.198681	10.6752957	11.80311828	17.33	16.53	6.13	6.83	522.77826	570.46804	566.5	171.5	162.7666667	230.1666667	57
GOK	2013	1	red	0.446190619	194	10.70137097	12.03806452	16.5175	18.9175	5.8175	6.1175	535.90454	550.0141	439.5	274.5	165.6	218.3	110
GOK	2013	2	red	0.529989856	195	10.64637097	11.98306452	16.4625	18.8625	5.7625	6.0625	535.90454	550.0141	439.5	274.5	165.6	218.3	110
GOK	2013	3	red	0.349910356	194	10.39887097	11.73556452	16.215	18.615	5.515	5.815	535.90454	550.0141	439.5	274.5	165.6	218.3	110
GOK	2013	4	red	0.368108647	192	10.23387097	11.57056452	16.05	18.45	5.35	5.65	535.90454	550.0141	439.5	274.5	165.6	218.3	110
GOK	2013	5	red	0.147774276	167	9.958870968	11.29556452	15.775	18.175	5.075	5.375	535.90454	550.0141	439.5	274.5	165.6	218.3	110
GOK	2013	6	yellow	0.2688108	187	10.67387097	12.01056452	16.49	18.89	5.79	6.09	535.90454	550.0141	439.5	274.5	165.6	218.3	110
GOK	2013	7	yellow	0.1733088	182	10.61887097	11.95556452	16.435	18.835	5.735	6.035	535.90454	550.0141	439.5	274.5	165.6	218.3	110
GOK	2013	8	yellow	0.199552	163	10.45387097	11.79056452	16.27	18.67	5.57	5.87	535.90454	550.0141	439.5	274.5	165.6	218.3	110
GOK	2013	9	yellow	0.2001614	179	10.17887097	11.51556452	15.995	18.395	5.295	5.595	535.90454	550.0141	439.5	274.5	165.6	218.3	110
GOK	2013	10	yellow	0.1679068	182	10.01387097	11.35056452	15.83	18.23	5.13	5.43	535.90454	550.0141	439.5	274.5	165.6	218.3	110
GOK	2014	1	red	0.360577663	203	10.59532258	10.88752688	18.1175	16.5175	5.1175	5.4175	544.67317	402.7727	359	489.5	171.1666667	102.5	115
GOK	2014	2	red	0.592028762	204	10.54032258	10.83252688	18.0625	16.4625	5.0625	5.3625	544.67317	402.7727	359	489.5	171.1666667	102.5	115
GOK	2014	3	red	0.33708357	202	10.29282258	10.58502688	17.815	16.215	4.815	5.115	544.67317	402.7727	359	489.5	171.1666667	102.5	115
GOK	2014	4	red	0.366507873	202	10.12782258	10.42002688	17.65	16.05	4.65	4.95	544.67317	402.7727	359	489.5	171.1666667	102.5	115
GOK	2014	5	red	0.251154811	179	9.852822581	10.14502688	17.375	15.775	4.375	4.675	544.67317	402.7727	359	489.5	171.1666667	102.5	115
GOK	2014	6	yellow	0.229026	194	10.56782258	10.86002688	18.09	16.49	5.09	5.39	544.67317	402.7727	359	489.5	171.1666667	102.5	115
GOK	2014	7	yellow	0.1736927	199	10.51282258	10.80502688	18.035	16.435	5.035	5.335	544.67317	402.7727	359	489.5	171.1666667	102.5	115
GOK	2014	8	yellow	0.2374025	166	10.34782258	10.64002688	17.87	16.27	4.87	5.17	544.67317	402.7727	359	489.5	171.1666667	102.5	115
GOK	2014	9	yellow	0.1651339	187	10.07282258	10.36502688	17.595	15.995	4.595	4.895	544.67317	402.7727	359	489.5	171.1666667	102.5	115
GOK	2014	10	yellow	0.1888832	187	9.907822581	10.20002688	17.43	15.83	4.43	4.73	544.67317	402.7727	359	489.5	171.1666667	102.5	115
GOK	2015	1	red	0.472082921	190	10.93577957	11.90069892	18.1175	19.9175	4.8175	7.7175	505.38528	497.58335	493.5	402.5	154.9	161.6333333	110
GOK	2015	2	red	0.365077137	196	10.88077957	11.84569892	18.0625	19.8625	4.7625	7.6625	505.38528	497.58335	493.5	402.5	154.9	161.6333333	110
GOK	2015	3	red	0.225832266	193	10.63327957	11.59819892	17.815	19.615	4.515	7.415	505.38528	497.58335	493.5	402.5	154.9	161.6333333	110
GOK	2015	4	red	0.269811792	191	10.46827957	11.43319892	17.65	19.45	4.35	7.25	505.38528	497.58335	493.5	402.5	154.9	161.6333333	110
GOK	2015	5	red	0.257658797	171	10.19327957	11.15819892	17.375	19.175	4.075	6.975	505.38528	497.58335	493.5	402.5	154.9	161.6333333	110
GOK	2015	6	yellow	0.2323269	180	10.90827957	11.87319892	18.09	19.89	4.79	7.69	505.38528	497.58335	493.5	402.5	154.9	161.6333333	110
GOK	2015	7	yellow	0.1671295	184	10.85327957	11.81819892	18.035	19.835	4.735	7.635	505.38528	497.58335	493.5	402.5	154.9	161.6333333	110
GOK	2015	8	yellow	0.2280946	156	10.68827957	11.65319892	17.87	19.67	4.57	7.47	505.38528	497.58335	493.5	402.5	154.9	161.6333333	110
GOK	2015	9	yellow	0.1346314	179	10.41327957	11.37819892	17.595	19.395	4.295	7.195	505.38528	497.58335	493.5	402.5	154.9	161.6333333	110
GOK	2015	10	yellow	0.1541843	177	10.24827957	11.21319892	17.43	19.23	4.13	7.03	505.38528	497.58335	493.5	402.5	154.9	161.6333333	110
GOK	2016	1	red	0.469458631	170	11.16679972	12.26306452	16.2175	17.7175	6.3175	3.8175	572.81106	543.67933	186.5	216	182.2333333	206.6	50
GOK	2016	2	red	0.104076999	169	11.11179972	12.20806452	16.1625	17.6625	6.2625	3.7625	572.81106	543.67933	186.5	216	182.2333333	206.6	50
GOK	2016	3	red	0.08292092	172	10.86429972	11.96056452	15.915	17.415	6.015	3.515	572.81106	543.67933	186.5	216	182.2333333	206.6	50
GOK	2016	4	red	0.1329852	170	10.69929972	11.79556452	15.75	17.25	5.85	3.35	572.81106	543.67933	186.5	216	182.2333333	206.6	50
GOK	2016	5	red	0.2571784	161	10.42429972	11.52056452	15.475	16.975	5.575	3.075	572.81106	543.67933	186.5	216	182.2333333	206.6	50
GOK	2016	6	yellow	0.1150695	165	11.13929972	12.23556452	16.19	17.69	6.29	3.79	572.81106	543.67933	186.5	216	182.2333333	206.6	50
GOK	2016	7	yellow	0.05149172	170	11.08429972	12.18056452	16.135	17.635	6.235	3.735	572.81106	543.67933	186.5	216	182.2333333	206.6	50
GOK	2016	8	yellow	0.2189453	150	10.91929972	12.01556452	15.97	17.47	6.07	3.57	572.81106	543.67933	186.5	216	182.2333333	206.6	50
GOK	2016	9	yellow	0.06679137	169	10.64429972	11.74056452	15.695	17.195	5.795	3.295	572.81106	543.67933	186.5	216	182.2333333	206.6	50
GOK	2016	10	yellow	0.08938073	173	10.47929972	11.57556452	15.53	17.03	5.63	3.13	572.81106	543.67933	186.5	216	182.2333333	206.6	50
MRD	2011	1	red	0.22698545	189	12.34677701	12.47012787	22.265	18.525	6.995	7.455	512.68626	457.21377	190.5	235.5	138.6	132.3	51
MRD	2011	2	red	0.151993565	193	12.34677701	12.47012787	22.265	18.525	6.995	7.455	512.68626	457.21377	190.5	235.5	138.6	132.3	51
MRD	2011	3	red	0.256822099	188	12.89677701	13.02012787	22.815	19.075	7.545	8.005	512.68626	457.21377	190.5	235.5	138.6	132.3	51
MRD	2011	4	red	0.398071493	189	13.00677701	13.13012787	22.925	19.185	7.655	8.115	512.68626	457.21377	190.5	235.5	138.6	132.3	51
MRD	2011	5	red	0.109436273	186	13.11677701	13.24012787	23.035	19.295	7.765	8.225	512.68626	457.21377	190.5	235.5	138.6	132.3	51
MRD	2011	6	red	0.45962884	193	13.33677701	13.46012787	23.255	19.515	7.985	8.445	512.68626	457.21377	190.5	235.5	138.6	132.3	51
MRD	2011	7	yellow	0.08936713	185	12.78677701	12.91012787	22.705	18.965	7.435	7.895	512.68626	457.21377	190.5	235.5	138.6	132.3	51
MRD	2011	8	yellow	0.051076415	187	12.89677701	13.02012787	22.815	19.075	7.545	8.005	512.68626	457.21377	190.5	235.5	138.6	132.3	51
MRD	2011	9	yellow	0.179750751	185	13.11677701	13.24012787	23.035	19.295	7.765	8.225	512.68626	457.21377	190.5	235.5	138.6	132.3	51
MRD	2011	10	yellow	0.131903581	182	13.22677701	13.35012787	23.145	19.405	7.875	8.335	512.68626	457.21377	190.5	235.5	138.6	132.3	51
MRD	2012	1	red	0.47652093	197	11.52614704	13.46116442	19.655	21.775	5.765	8.145	506.92393	559.6741	201	126.5	153.9	233.8	48
MRD	2012	2	red	0.402804882	201	11.52614704	13.46116442	19.655	21.775	5.765	8.145	506.92393	559.6741	201	126.5	153.9	233.8	48
MRD	2012	3	red	0.489633169	195	12.07614704	14.01116442	20.205	22.325	6.315	8.695	506.92393	559.6741	201	126.5	153.9	233.8	48
MRD	2012	4	red	0.550456892	195	12.18614704	14.12116442	20.315	22.435	6.425	8.805	506.92393	559.6741	201	126.5	153.9	233.8	48
MRD	2012	5	red	0.478018425	188	12.29614704	14.23116442	20.425	22.545	6.535	8.915	506.92393	559.6741	201	126.5	153.9	233.8	48
MRD	2012	6	red	0.640138661	195	12.51614704	14.45116442	20.645	22.765	6.755	9.135	506.92393	559.6741	201	126.5	153.9	233.8	48
MRD	2012	7	yellow	0.221662825	191	11.96614704	13.90116442	20.095	22.215	6.205	8.585	506.92393	559.6741	201	126.5	153.9	233.8	48
MRD	2012	8	yellow	0.243460321	189	12.07614704	14.01116442	20.205	22.325	6.315	8.695	506.92393	559.6741	201	126.5	153.9	233.8	48
MRD	2012	9	yellow	0.222467426	184	12.29614704	14.23116442	20.425	22.545	6.535	8.915	506.92393	559.6741	201	126.5	153.9	233.8	48
MRD	2012	10	yellow	0.354057567	187	12.40614704	14.34116442	20.535	22.655	6.645	9.025	506.92393	559.6741	201	126.5	153.9	233.8	48
MRD	2013	1	red	0.385323631	198	10.81172204	11.84617537	17.015	19.015	6.225	4.655	501.14256	522.16225	153.5	197.5	149.3	216.4	56
MRD	2013	2	red	0.326013093	198	10.81172204	11.84617537	17.015	19.015	6.225	4.655	501.14256	522.16225	153.5	197.5	149.3	216.4	56
MRD	2013	3	red	0.377017121	193	11.36172204	12.39617537	17.565	19.565	6.775	5.205	501.14256	522.16225	153.5	197.5	149.3	216.4	56
MRD	2013	4	red	0.42371158	194	11.47172204	12.50617537	17.675	19.675	6.885	5.315	501.14256	522.16225	153.5	197.5	149.3	216.4	56
MRD	2013	5	red	0.306422981	189	11.58172204	12.61617537	17.785	19.785	6.995	5.425	501.14256	522.16225	153.5	197.5	149.3	216.4	56
MRD	2013	6	red	0.400518409	189	11.80172204	12.83617537	18.005	20.005	7.215	5.645	501.14256	522.16225	153.5	197.5	149.3	216.4	56
MRD	2013	7	yellow	0.275508176	190	11.25172204	12.28617537	17.455	19.455	6.665	5.095	501.14256	522.16225	153.5	197.5	149.3	216.4	56
MRD	2013	8	yellow	0.282108526	188	11.36172204	12.39617537	17.565	19.565	6.775	5.205	501.14256	522.16225	153.5	197.5	149.3	216.4	56
MRD	2013	9	yellow	0.278495766	186	11.58172204	12.61617537	17.785	19.785	6.995	5.425	501.14256	522.16225	153.5	197.5	149.3	216.4	56
MRD	2013	10	yellow	0.283655152	185	11.69172204	12.72617537	17.895	19.895	7.105	5.535	501.14256	522.16225	153.5	197.5	149.3	216.4	56
MRD	2014	1	red	0.465504664	200	10.84107443	11.66370968	17.345	17.105	6.045	5.945	525.92787	386.43718	179.5	226.5	170.5	95.2	70
MRD	2014	2	red	0.360366892	203	10.84107443	11.66370968	17.345	17.105	6.045	5.945	525.92787	386.43718	179.5	226.5	170.5	95.2	70
MRD	2014	3	red	0.531729542	194	11.39107443	12.21370968	17.895	17.655	6.595	6.495	525.92787	386.43718	179.5	226.5	170.5	95.2	70
MRD	2014	4	red	0.548608093	197	11.50107443	12.32370968	18.005	17.765	6.705	6.605	525.92787	386.43718	179.5	226.5	170.5	95.2	70
MRD	2014	5	red	0.513685666	190	11.61107443	12.43370968	18.115	17.875	6.815	6.715	525.92787	386.43718	179.5	226.5	170.5	95.2	70
MRD	2014	6	red	0.566866517	191	11.83107443	12.65370968	18.335	18.095	7.035	6.935	525.92787	386.43718	179.5	226.5	170.5	95.2	70
MRD	2014	7	yellow	0.274738516	189	11.28107443	12.10370968	17.785	17.545	6.485	6.385	525.92787	386.43718	179.5	226.5	170.5	95.2	70
MRD	2014	8	yellow	0.303933756	191	11.39107443	12.21370968	17.895	17.655	6.595	6.495	525.92787	386.43718	179.5	226.5	170.5	95.2	70
MRD	2014	9	yellow	0.331013584	187	11.61107443	12.43370968	18.115	17.875	6.815	6.715	525.92787	386.43718	179.5	226.5	170.5	95.2	70
MRD	2014	10	yellow	0.437287102	191	11.72107443	12.54370968	18.225	17.985	6.925	6.825	525.92787	386.43718	179.5	226.5	170.5	95.2	70
MRD	2015	1	red	0.467535834	190	11.72790323	12.43306506	20.515	20.575	4.905	7.695	520.69787	479.14293	132.5	189.5	174.3	139.3	93
MRD	2015	2	red	0.417425508	195	11.72790323	12.43306506	20.515	20.575	4.905	7.695	520.69787	479.14293	132.5	189.5	174.3	139.3	93
MRD	2015	3	red	0.552486503	196	12.27790323	12.98306506	21.065	21.125	5.455	8.245	520.69787	479.14293	132.5	189.5	174.3	139.3	93
MRD	2015	4	red	0.485020902	190	12.38790323	13.09306506	21.175	21.235	5.565	8.355	520.69787	479.14293	132.5	189.5	174.3	139.3	93
MRD	2015	5	red	0.457527858	185	12.49790323	13.20306506	21.285	21.345	5.675	8.465	520.69787	479.14293	132.5	189.5	174.3	139.3	93
MRD	2015	6	red	0.498137271	185	12.71790323	13.42306506	21.505	21.565	5.895	8.685	520.69787	479.14293	132.5	189.5	174.3	139.3	93
MRD	2015	7	yellow	0.280489131	185	12.16790323	12.87306506	20.955	21.015	5.345	8.135	520.69787	479.14293	132.5	189.5	174.3	139.3	93
MRD	2015	8	yellow	0.268528697	181	12.27790323	12.98306506	21.065	21.125	5.455	8.245	520.69787	479.14293	132.5	189.5	174.3	139.3	93
MRD	2015	9	yellow	0.244238411	177	12.49790323	13.20306506	21.285	21.345	5.675	8.465	520.69787	479.14293	132.5	189.5	174.3	139.3	93
MRD	2015	10	yellow	0.38626028	188	12.60790323	13.31306506	21.395	21.455	5.785	8.575	520.69787	479.14293	132.5	189.5	174.3	139.3	93
MRD	2016	1	red	0.344724948	177	11.57112903	13.07596774	18.645	21.565	7.535	4.645	525.84715	505.64952	90.5	157.5	144.2	177.1	62
MRD	2016	2	red	0.30525021	180	11.57112903	13.07596774	18.645	21.565	7.535	4.645	525.84715	505.64952	90.5	157.5	144.2	177.1	62
MRD	2016	3	red	0.311105272	178	12.12112903	13.62596774	19.195	22.115	8.085	5.195	525.84715	505.64952	90.5	157.5	144.2	177.1	62
MRD	2016	4	red	0.23372964	176	12.23112903	13.73596774	19.305	22.225	8.195	5.305	525.84715	505.64952	90.5	157.5	144.2	177.1	62
MRD	2016	5	red	0.261194696	172	12.34112903	13.84596774	19.415	22.335	8.305	5.415	525.84715	505.64952	90.5	157.5	144.2	177.1	62
MRD	2016	6	red	0.39588662	171	12.56112903	14.06596774	19.635	22.555	8.525	5.635	525.84715	505.64952	90.5	157.5	144.2	177.1	62
MRD	2016	7	yellow	0.197143827	169	12.01112903	13.51596774	19.085	22.005	7.975	5.085	525.84715	505.64952	90.5	157.5	144.2	177.1	62
MRD	2016	8	yellow	0.214552087	172	12.12112903	13.62596774	19.195	22.115	8.085	5.195	525.84715	505.64952	90.5	157.5	144.2	177.1	62
MRD	2016	9	yellow	0.260984703	169	12.34112903	13.84596774	19.415	22.335	8.305	5.415	525.84715	505.64952	90.5	157.5	144.2	177.1	62
MRD	2016	10	yellow	0.296982648	169	12.45112903	13.95596774	19.525	22.445	8.415	5.525	525.84715	505.64952	90.5	157.5	144.2	177.1	62
